# Supplementary material for: Virtual screening and molecular dynamics simulation study of ATP-competitive inhibitors targeting mTOR protein
Source: PLoS One. 2025 May 5;20(5):e0319608. doi: 10.1371/journal.pone.0319608 (PMC12052163; doi:10.1371/journal.pone.0319608)
Supplement: S1 File — (CSV) [file pone.0319608.s002.csv]

IDNUMBER	Name	Smile	XP GScore	MMGBSA dG Bind	mol MW	dipole	SASA	FOSA	FISA	PISA	WPSA	volume	donorHB	accptHB	dip^2/V	ACxDN^.5/SA	glob	QPpolrz	QPlogPC16	QPlogPoct	QPlogPw	QPlogPo/w	QPlogS	CIQPlogS	QPlogHERG	QPPCaco	QPlogBB	QPPMDCK	QPlogKp	IP(eV)	EA(eV)	#metab	QPlogKhsa	HumanOralAbsorption	PercentHumanOralAbsorption	SAfluorine	SAamideO	PSA-1
F882-0316	1-(3-METHOXYPHENYL)-3-{2-[({8-METHYL-4-OXO-4H-PYRIDO[1,2-A]PYRIMIDIN-2-YL}METHYL)SULFANYL]PHENYL}UREA	S(CC=1N=C2N(C(=O)C=1)C=CC(C)=C2)c1c(NC(=O)Nc2cc(OC)ccc2)cccc1	-10.139	-73.72	446.523	0	783.981	195.92	109.532	446.045	32.484	1382.226	2	7.25	0	0.0130782	0.7654416	49.57	15.87	23.189	15.658	4.025	-6.269	-6.022	-6.08	622.672	-0.965	669.954	-1.391	0	0	6	0.312	1	100	0	20.471	92.559
F471-0162			-10.145	-72.57	433.509	0	770.005	369.464	136.346	264.195	0	1391.36	1	8.5	0	0.0110389	0.7827652	47.557	14.313	22.183	12.59	3.788	-5.92	-5.751	-6.307	504.583	-1.342	236.187	-2.43	0	0	2	0.38	3	100	0	0	103.291
F524-0181	1-(2,3-DIHYDRO-1,4-BENZODIOXIN-6-YL)-3-{[2-(4-METHYLPHENYL)-5-OXO-5H-[1,3,4]THIADIAZOLO[3,2-A]PYRIMIDIN-7-YL]METHYL}UREA	O=C(NCC=1N=C2SC(c3ccc(C)cc3)=NN2C(=O)C=1)Nc1cc2OCCOc2cc1	-10.047	-72.51	449.483	0	753.859	250.587	142.248	323.922	37.102	1316.87	2	8	0	0.0150077	0.7707327	47.714	14.613	23.414	16.536	2.967	-5.937	-5.841	-5.412	293.256	-1.123	328.098	-2.712	0	0	3	0.133	3	88.477	0	22.577	120.437
L115-0329	7-(3,4-DIMETHOXYPHENYL)-3-(2-PHENOXYETHYL)-3H,4H-THIENO[3,2-D]PYRIMIDIN-4-ONE	O(CCN1C(=O)c2scc(-c3cc(OC)c(OC)cc3)c2N=C1)c1ccccc1	-10.08	-72.49	408.471	0	685.086	248.338	53.558	335.493	47.698	1224.057	0	6.25	0	0	0.80777	42.184	12.686	17.254	8.864	4.441	-5.158	-6.107	-6.242	3076.195	-0.228	3041.748	-0.749	0	0	5	0.245	3	100	0	0	62.035
E898-2215	N-[2-(4-chlorophenyl)ethyl]-3-[3-(3,5-difluorophenyl)-4-oxo-4H,5H-[1,2]oxazolo[5,4-d]pyrimidin-5-yl]propanamide	Clc1ccc(CCNC(=O)CCN2C(=O)c3c(-c4cc(F)cc(F)c4)noc3N=C2)cc1	-10.891	-72.18	458.851	0	742.235	135.369	153.739	288.262	164.865	1311.19	1	8	0	0.0107783	0.7805507	45.22	13.754	22.159	15.311	3.408	-5.295	-5.946	-5.083	175.946	-1.076	1253.445	-2.761	0	0	3	-0.009	3	87.09	93.387	36.761	99.787
F471-0740			-10.128	-71.95	423.446	0	737.651	306.155	138.345	256.516	36.635	1304.388	1	8.5	0	0.0115231	0.7826819	45.287	13.212	21.556	12.927	3.359	-5.841	-5.548	-6.272	483.028	-1.154	357.642	-2.686	0	0	2	0.234	3	94.653	36.635	0	106.902
J021-1349	3-(3-{[(5-phenyl-4H-1,2,4-triazol-3-yl)sulfanyl]methyl}-1,2,4-oxadiazol-5-yl)-N-(1,3-thiazol-2-yl)propanamide	S(Cc1nc(CCC(=O)Nc2sccn2)on1)c1[nH]c(-c2ccccc2)nn1	-10.49	-70.1	413.471	0	673.101	124.096	169.541	321.378	58.086	1195.323	2	9.5	0	0.0199599	0.8092358	40.257	13.657	22.21	15.441	2.177	-4.304	-5.091	-6.151	244.424	-1.442	224.493	-2.84	0	0	4	-0.254	3	82.436	0	0	125.725
F471-0751			-10.176	-69.96	405.455	0	724.218	312.967	133.647	277.604	0	1284.617	1	8.5	0	0.0117368	0.7891227	44.697	13.353	21.188	12.993	3.157	-5.448	-5.188	-6.268	535.206	-1.169	251.718	-2.525	0	0	2	0.186	3	94.267	0	0	105.623
L460-0007	tert-butyl 2-({3-methyl-4-oxo-6-phenyl-3H,4H-thieno[3,2-d]pyrimidin-2-yl}sulfanyl)acetate	S(CC(=O)OC(C)(C)C)C=1N(C)C(=O)c2sc(-c3ccccc3)cc2N=1	-10.527	-69.84	388.499	0	709.237	312.857	94.137	247.79	54.453	1230.66	0	6	0	0	0.7830677	42.895	12.519	17.718	8.798	4.248	-6.102	-5.439	-6.224	1268.239	-0.567	1271.14	-1.998	0	0	2	0.416	3	100	0	0	71.808
L429-0755	ethyl 3-{3-[3-(4-ethylphenyl)-7-oxo-6H,7H-[1,2]oxazolo[4,5-d]pyrimidin-6-yl]propanamido}benzoate	O=C(Nc1cc(C(=O)OCC)ccc1)CCN1C(=O)c2onc(-c3ccc(CC)cc3)c2N=C1	-10.148	-69.6	460.488	0	819.598	329.282	187.759	302.556	0	1447.612	1	10	0	0.0122011	0.7550903	50.174	15.65	24.32	14.797	3.165	-6.191	-5.799	-6.938	164.202	-2.054	70.189	-3.242	0	0	4	0.193	3	85.131	0	0	134.77
E898-2261	N-(3-chloro-4-methylphenyl)-3-[3-(3,5-difluorophenyl)-4-oxo-4H,5H-[1,2]oxazolo[5,4-d]pyrimidin-5-yl]propanamide	Clc1c(C)ccc(NC(=O)CCN2C(=O)c3c(-c4cc(F)cc(F)c4)noc3N=C2)c1	-10.859	-69.55	444.824	0	720.876	143.194	144.948	278.045	154.689	1256.552	1	8	0	0.0110976	0.7811929	44.22	13.018	21.634	12.848	3.702	-6.42	-6.303	-6.399	418.177	-0.881	1356.661	-2.827	0	0	3	0.253	1	95.538	93.414	0	100.807
E898-2280	3-[3-(3,5-difluorophenyl)-4-oxo-4H,5H-[1,2]oxazolo[5,4-d]pyrimidin-5-yl]-N-(3,4-dimethylphenyl)propanamide	Fc1cc(F)cc(-c2noc3N=CN(CCC(=O)Nc4cc(C)c(C)cc4)C(=O)c23)c1	-10.911	-68.59	424.406	0	712.997	201.528	143.908	274.131	93.43	1256.955	1	8	0	0.0112202	0.7899938	44.199	12.527	21.431	12.773	3.479	-6.016	-5.89	-6.237	427.777	-0.986	642.018	-2.822	0	0	4	0.259	3	94.408	93.43	0	100.613
L460-0006	ethyl 2-({3-methyl-4-oxo-6-phenyl-3H,4H-thieno[3,2-d]pyrimidin-2-yl}sulfanyl)acetate	S(CC(=O)OCC)C=1N(C)C(=O)c2sc(-c3ccccc3)cc2N=1	-10.742	-68.43	360.445	0	656.948	245.707	110.658	247.952	52.631	1122.73	0	6	0	0	0.7952148	38.577	11.539	16.485	8.785	3.333	-5.103	-4.844	-6.028	884.16	-0.715	841.139	-2.301	0	0	2	0.102	3	100	0	0	75.84
E898-2229	3-[3-(3,5-difluorophenyl)-4-oxo-4H,5H-[1,2]oxazolo[5,4-d]pyrimidin-5-yl]-N-(2-ethylphenyl)propanamide	Fc1cc(F)cc(-c2noc3N=CN(CCC(=O)Nc4c(CC)cccc4)C(=O)c23)c1	-10.627	-68.17	424.406	0	709.412	166.81	137.196	311.998	93.408	1258.142	1	8	0	0.0112769	0.7944863	43.966	12.746	21.309	12.756	3.58	-5.791	-5.89	-6.345	495.302	-0.958	752.018	-2.469	0	0	4	0.222	3	96.139	93.408	0	98.693
E898-2340	N-(4-chloro-2-fluorophenyl)-3-[3-(3,5-difluorophenyl)-4-oxo-4H,5H-[1,2]oxazolo[5,4-d]pyrimidin-5-yl]propanamide	Clc1cc(F)c(NC(=O)CCN2C(=O)c3c(-c4cc(F)cc(F)c4)noc3N=C2)cc1	-10.27	-67.99	448.788	0	685.74	48.258	144.213	286.401	206.868	1206.422	1	8	0	0.0116662	0.7992295	42.294	12.343	21.405	12.833	3.614	-6.038	-6.383	-6.147	424.941	-0.675	2665.878	-2.784	0	0	2	0.132	3	95.148	135.252	0	100.345
C200-7282			-10.189	-67.94	369.422	0	653.481	391.72	166.152	95.61	0	1158.102	2	8.5	0	0.018395	0.8161368	38.538	11.272	20.659	13.492	1.889	-4.534	-4.117	-4.963	263.198	-1.341	116.881	-3.861	0	0	1	-0.035	3	81.326	0	0	118.448
M455-0443			-10.392	-67.77	416.435	0	721.252	264.107	115.939	341.206	0	1276.376	0	6.5	0	0	0.7889764	44.975	13.371	19.005	9.864	4.054	-5.668	-6.395	-6.574	787.869	-0.98	382.322	-1.974	0	0	2	0.372	3	100	0	0	98.608
E898-2234	3-[3-(3,5-difluorophenyl)-4-oxo-4H,5H-[1,2]oxazolo[5,4-d]pyrimidin-5-yl]-N-(4-fluorophenyl)propanamide	Fc1cc(F)cc(-c2noc3N=CN(CCC(=O)Nc4ccc(F)cc4)C(=O)c23)c1	-11.015	-67.6	414.343	0	665.843	49.996	144.016	331.665	140.165	1161.67	1	8	0	0.0120149	0.80263	40.935	11.687	20.64	13.068	3.137	-5.405	-5.688	-6.307	426.773	-0.824	1154.679	-2.621	0	0	2	0.017	3	92.391	140.165	0	100.686
E898-2438	3-[3-(3,5-DIFLUOROPHENYL)-4-OXO-4H,5H-[1,2]OXAZOLO[5,4-D]PYRIMIDIN-5-YL]-N-[2-(FURAN-2-YL)ETHYL]PROPANAMIDE	Fc1cc(F)cc(-c2noc3N=CN(CCC(=O)NCCc4occc4)C(=O)c23)c1	-10.95	-67.58	414.368	0	690.62	136.543	152.631	308.035	93.411	1211.349	1	8.5	0	0.0123078	0.7957419	41.413	12.375	20.785	15.393	2.34	-4.07	-4.785	-4.932	198.455	-1.176	522.445	-2.671	0	0	4	-0.367	3	81.768	93.411	31.513	110.263
E898-2309	3-[3-(3,5-difluorophenyl)-4-oxo-4H,5H-[1,2]oxazolo[5,4-d]pyrimidin-5-yl]-N-[(4-fluorophenyl)methyl]propanamide	Fc1cc(F)cc(-c2noc3N=CN(CCC(=O)NCc4ccc(F)cc4)C(=O)c23)c1	-11.411	-67.52	428.37	0	718.309	92.931	158.491	326.807	140.081	1244.525	1	8	0	0.0111373	0.7789741	43.562	12.613	21.519	15.755	2.907	-4.934	-5.33	-5.293	158.807	-1.135	819.657	-2.809	0	0	3	-0.145	3	83.359	140.081	36.691	102.232
F980-0796			-10.673	-67.34	459.931	0	730.299	334.798	119.638	204.331	71.532	1355.708	0	10.2	0	0	0.8111639	48.127	13.612	22.624	16.945	1.605	-2.815	-3.748	-2.813	279.724	-0.654	863.692	-2.717	0	0	3	-0.946	3	80.137	0	52.091	107.379
F471-0747			-10.239	-67.28	419.482	0	763.709	397.794	139.704	226.211	0	1350.18	1	8.5	0	0.0111299	0.7735675	46.83	13.724	21.82	12.78	3.456	-6.136	-5.469	-6.275	468.906	-1.294	218.189	-2.817	0	0	3	0.35	3	94.989	0	0	106.655
F471-0747			-10.239	-67.28	419.482	0	763.709	397.794	139.704	226.211	0	1350.18	1	8.5	0	0.0111299	0.7735675	46.83	13.724	21.82	12.78	3.456	-6.136	-5.469	-6.275	468.906	-1.294	218.189	-2.817	0	0	3	0.35	3	94.989	0	0	106.655
C200-7170			-10.103	-67	357.411	0	632.535	382.321	157.768	92.446	0	1134.602	2	8.5	0	0.0190042	0.8317181	36.925	10.971	20.059	13.142	1.817	-4.036	-3.913	-4.696	316.07	-1.258	142.454	-3.621	0	0	1	-0.12	3	82.328	0	0	117.844
5137-3646	2-(4-chlorophenyl)-9,10,11,12-tetrahydro-8H-cyclohepta[4,5]thieno[3,2-e][1,2,4]triazolo[1,5-c]pyrimidine	Clc1ccc(-c2nn3c(n2)-c2c(sc4c2CCCCC4)N=C3)cc1	-10.154	-66.98	354.856	0	603.233	205.488	51.73	229.534	116.482	1045.448	0	3.5	0	0	0.8258127	37.877	10.694	14.898	6.572	4.766	-6.324	-5.74	-5.445	3201.417	0.344	7562.27	-1.664	0	0	4	0.717	1	100	0	0	39.735
E898-2413	3-[3-(3,5-DIFLUOROPHENYL)-4-OXO-4H,5H-[1,2]OXAZOLO[5,4-D]PYRIMIDIN-5-YL]-N-[(2-FLUOROPHENYL)METHYL]PROPANAMIDE	Fc1c(CNC(=O)CCN2C(=O)c3c(-c4cc(F)cc(F)c4)noc3N=C2)cccc1	-11.134	-66.92	428.37	0	710.967	90.58	158.764	335.553	126.07	1239.381	1	8	0	0.0112523	0.7848478	43.44	12.699	21.503	15.741	2.834	-4.769	-5.33	-5.239	159.933	-1.147	682.455	-2.783	0	0	3	-0.155	3	82.983	126.07	35.98	101.797
M177-0685	2-[(4-FLUOROPHENYL)METHYL]-8-(3-PHENYL-1,2,4-OXADIAZOL-5-YL)-2H,3H-[1,2,4]TRIAZOLO[4,3-A]PYRIDIN-3-ONE	Fc1ccc(CN2C(=O)N3C(C(c4onc(-c5ccccc5)n4)=CC=C3)=N2)cc1	-10.011	-66.86	387.372	0	671.083	34.749	99.11	490.514	46.71	1167.789	0	6	0	0	0.7991566	43.981	12.932	18.744	10.83	4.058	-5.671	-6.075	-7.121	1137.742	-0.477	1025.187	-1.426	0	0	1	0.318	3	100	46.71	0	80.581
F882-0418	3-(2H-1,3-BENZODIOXOL-5-YL)-1-{2-[({4-OXO-4H-PYRIDO[1,2-A]PYRIMIDIN-2-YL}METHYL)SULFANYL]PHENYL}UREA	S(CC=1N=C2N(C(=O)C=1)C=CC=C2)c1c(NC(=O)Nc2cc3OCOc3cc2)cccc1	-10.144	-66.58	446.48	0	706.088	83.889	106.674	483.151	32.374	1272.81	2	8	0	0.0160231	0.8044185	46.187	14.914	22.841	16.654	3.139	-4.861	-5.847	-5.626	664.266	-0.757	715.708	-1.303	0	0	3	-0.036	3	95.841	0	20.348	102.178
L977-1593			-10.803	-66.4	418.512	0	706.502	281.184	116.819	260.8	47.699	1276.582	0	6.5	0	0	0.8055344	46.141	13.104	19.951	9.966	4.137	-6.084	-6.185	-5.922	772.873	-0.64	683.446	-2.562	0	0	2	0.5	3	100	0	0	84.217
Y020-0211			-10.438	-66.35	368.237	0	579.347	125.113	92.595	197.525	164.115	1008.525	0	5	0	0	0.8394937	34.809	10.76	15.377	7.628	3.656	-4.968	-5.463	-5.071	1311.667	-0.03	5256.826	-2.338	0	0	4	0.123	3	100	0	0	73.952
4072-2785	2-(3,4-dimethoxyphenyl)-9,10,11,12-tetrahydro-8H-cyclohepta[4,5]thieno[3,2-e][1,2,4]triazolo[1,5-c]pyrimidine	O(C)c1c(OC)ccc(-c2nn3c(n2)-c2c(sc4c2CCCCC4)N=C3)c1	-10.038	-66.31	380.464	0	650.012	382.388	52.127	170.297	45.2	1158.6	0	5	0	0	0.8207278	40.555	10.863	16.104	7.296	4.424	-5.788	-5.588	-5.245	3173.797	0.038	3048.628	-1.688	0	0	6	0.559	3	100	0	0	55.355
8629-0178			-10.293	-66.27	395.432	0	671.658	274.378	96.804	251.624	48.852	1176.408	0.25	7.25	0	0.0053971	0.8023963	40.76	12.015	18.053	10.348	3.415	-5.15	-5.42	-5.929	1196.475	-0.56	1112.151	-2.033	0	0	5	0.112	3	100	0	0	90.659
L977-1399			-10.26	-65.74	424.904	0	669.988	151.035	117.623	282.211	119.119	1204.886	0	6.5	0	0	0.8173258	44.119	13.074	19.739	10.275	3.961	-5.867	-6.321	-5.834	759.421	-0.378	1650.829	-2.597	0	0	1	0.335	3	100	0	0	84.122
8018-2017			-10.165	-65.72	370.45	0	661.368	520.032	66.916	74.42	0	1186.576	0	7.5	0	0	0.8195684	40.117	10.238	16.969	8.998	2.481	-3.115	-3.223	-5.533	573.11	0.117	299.857	-4.265	0	0	4	-0.071	3	90.839	0	0	64.763
L977-0711	8-(2-ethylpiperidine-1-carbonyl)-2-phenyl-2H,3H,5H-pyrazolo[4,3-c]quinolin-3-one	O=C(N1C(CC)CCCC1)c1cc2c(NC=C3C(=O)N(c4ccccc4)N=C23)cc1	-10.207	-65.66	400.479	0	658.913	234.886	108.707	315.32	0	1222.672	0	6	0	0	0.8392223	44.504	12.563	19.215	9.658	3.967	-5.236	-5.969	-5.637	922.64	-0.586	453.476	-2.22	0	0	1	0.477	3	100	0	0	82.54
L977-1429			-10.89	-65.46	404.468	0	757.738	347.861	126.367	283.51	0	1316.675	1	7.2	0	0.009502	0.7667107	45.394	13.745	20.362	11.564	3.958	-6.378	-5.692	-6.659	627.421	-1.231	298.906	-2.274	0	0	3	0.487	1	100	0	0	100.947
T508-0034	N-(2-morpholinoethyl)-5-oxo-7-phenyl-1,2,3,5-tetrahydro-8-indolizinecarboxamide	O=C(NCCN1CCOCC1)C=1C(c2ccccc2)=CC(=O)N2C=1CCC2	-10.522	-65.28	367.447	0	584.544	357.023	75.043	152.479	0	1116.388	1	9.2	0	0.0157388	0.8903437	36.77	10.541	18.576	12.097	1.628	-1.615	-2.775	-4.76	479.923	0.03	247.522	-3.948	0	0	3	-0.316	3	84.469	0	0	75.183
L414-0588			-10.371	-65.07	369.437	0	658.605	238.585	106.186	274.533	39.302	1165.508	1	5	0	0.0075918	0.8132365	39.901	12.232	17.767	11.575	3.612	-4.729	-5.104	-4.489	540.538	-0.712	790.115	-2.029	0	0	5	0.274	3	100	0	32.175	84.713
L977-1242			-10.713	-65.03	410.859	0	719.166	217.354	126.061	304.342	71.409	1243.095	1	7.2	0	0.0100116	0.7774495	43.291	13.629	20.121	11.856	3.799	-6.172	-5.821	-6.584	631.624	-0.953	741.051	-2.291	0	0	2	0.338	3	100	0	0	100.883
G818-0020	4-[(2-FLUOROPHENYL)AMINO]-5-METHYLTHIENO[2,3-D]PYRIMIDINE-6-CARBOXYLIC ACID	Fc1c(Nc2ncnc3sc(C(=O)O)c(C)c23)cccc1	-10.459	-64.89	303.31	0	514.139	55.592	134.956	251.494	72.097	875.022	2	4.5	0	0.0123779	0.8605254	29.34	9.591	15.79	10.31	2.913	-3.864	-4.429	-3.181	131.738	-0.655	174.682	-2.833	0	0	4	-0.167	3	81.939	30.937	0	78.532
F472-0015	1-{[(benzylcarbamoyl)methyl]sulfanyl}-5-oxo-N-(propan-2-yl)-4-propyl-4H,5H-[1,2,4]triazolo[4,3-a]quinazoline-8-carboxamide	S(CC(=O)NCc1ccccc1)c1n-2c(N(CCC)C(=O)c3c-2cc(C(=O)NC(C)C)cc3)nn1	-10.037	-64.84	492.595	0	821.132	413.615	124.396	256.972	26.149	1505.377	2	10	0	0.0172227	0.7735982	50.766	15.704	25.006	17.622	3.325	-4.977	-5.686	-5.047	350.061	-1.301	435.498	-2.043	0	0	2	-0.013	3	91.947	0	34.185	117.877
F389-0036			-10.132	-64.74	394.813	0	671.102	58.952	130.448	410.222	71.479	1163.073	2	6	0	0.0126438	0.7969801	41.099	13.805	20.323	12.773	3.772	-5.751	-6.048	-6.773	573.931	-0.932	668.759	-1.999	0	0	3	0.356	3	100	0	0	90.99
4072-2778	2-phenyl-9,10,11,12-tetrahydro-8H-cyclohepta[4,5]thieno[3,2-e][1,2,4]triazolo[1,5-c]pyrimidine	c1(-c2ccccc2)nn2c(n1)-c1c(sc3c1CCCCC3)N=C2	-10.008	-64.63	320.411	0	583.233	203.607	51.773	282.756	45.098	1005.751	0	3.5	0	0	0.8323697	36.796	10.19	14.263	6.862	4.238	-5.633	-5.009	-5.593	3198.459	0.176	3070.275	-1.478	0	0	4	0.601	3	100	0	0	39.718
F410-1237	2-[(3-fluorobenzyl)thio]-7-phenyl-3,5-dihydro-4H-pyrrolo[3,2-d]pyrimidin-4-one	S(Cc1cc(F)ccc1)C1=Nc2c(-c3ccccc3)c[nH]c2C(=O)N1	-10.191	-64.57	351.397	0	633.867	35.658	108.217	412.214	77.778	1074.19	2	3.5	0	0.0078088	0.8002405	38.845	12.195	18.068	10.527	4.376	-6.224	-6.104	-6.73	932.565	-0.553	1223.621	-1.774	0	0	1	0.642	1	100	46.672	0	63.927
3235-0086	2-(8,9,10,11-tetrahydro[1]benzothieno[3,2-e][1,2,4]triazolo[1,5-c]pyrimidin-2-yl)phenol	Oc1c(-c2nn3c(n2)-c2c(sc4c2CCCC4)N=C3)cccc1	-10.124	-64.53	322.384	0	559.955	173.282	82.848	257.095	46.73	976.324	1	4.25	0	0.0075899	0.8499783	34.732	10.228	15.602	8.826	3.538	-5.001	-5.125	-5.186	1622.749	-0.147	1505.19	-2.045	0	0	5	0.417	3	100	0	0	59.695
7623-0087	N-{5-METHYL-13-OXO-8-THIA-110-DIAZATRICYCLO[7.4.0.0{27}]TRIDECA-246911-PENTAEN-12-YL}BENZAMIDE	O=C(NC=1C(=O)N2c3c(SC2=NC=1)cc(C)cc3)c1ccccc1	-10.212	-64.47	335.38	0	597.476	88.288	97.66	362.643	48.886	1022.123	0.25	5.75	0	0.0048119	0.8213211	36.93	11.3	16.316	9.894	3.237	-4.797	-4.826	-6.153	1174.338	-0.402	1090.393	-1.85	0	0	3	0.125	3	100	0	0	75.152
M115-0203	3-[3-(3,4-dimethoxyphenyl)-1,2,4-oxadiazol-5-yl]-1-(3,4-dimethylphenyl)-1,4-dihydropyridazin-4-one	O(C)c1c(OC)ccc(-c2nc(C=3C(=O)C=CN(c4cc(C)c(C)cc4)N=3)on2)c1	-10.429	-64.43	404.424	0	725.333	336.804	109.755	278.773	0	1271.571	0	8	0	0	0.7825673	46.112	12.862	19.969	11.546	3.262	-5.448	-5.329	-6.38	901.763	-0.752	442.395	-2.368	0	0	4	0.084	3	100	0	0	93.658
L977-1200			-10.039	-64.42	400.479	0	710.162	350.025	119.039	241.098	0	1277.012	0	6	0	0	0.8015629	46.612	12.658	19.65	9.567	4.163	-6.37	-5.969	-5.893	736.297	-0.732	355.345	-2.768	0	0	3	0.678	1	100	0	0	84.178
L977-1456			-11.061	-64.41	390.441	0	724.774	270.249	174.442	280.082	0	1261.641	2	7.2	0	0.014049	0.7790881	43.801	13.698	21.885	13.473	3.164	-5.969	-5.392	-6.442	219.615	-1.654	96.109	-3.268	0	0	3	0.382	3	87.381	0	0	114.859
8018-0713	7-chloro-2-(4-ethoxy-3-methoxyphenyl)-3-hydroxy-4H-chromen-4-one	Clc1cc2OC(c3cc(OC)c(OCC)cc3)=C(O)C(=O)c2cc1	-10.638	-63.98	346.766	0	592.371	209.251	86.863	224.647	71.61	1028.938	1	4.75	0	0.0080186	0.8320782	34.601	10.668	15.646	8.55	3.863	-5.04	-5.323	-5.32	1486.553	-0.338	1873.853	-1.945	0	0	3	0.328	3	100	0	0	67.544
